# Supplementary material for: Comparative cost-effectiveness of cabozantinib as second-line therapy for patients with advanced hepatocellular carcinoma in Germany and the United States
Source: BMC Gastroenterol. 2020 Apr 21;20:120. doi: 10.1186/s12876-020-01241-y (PMC7171756; doi:10.1186/s12876-020-01241-y)
Supplement: Supplementary file 1 — Additional file 1 Supporting data file. This excel file contains cited supporting information and supplementary material. [file 12876_2020_1241_MOESM1_ESM.xlsx]

## Sheet: Content
	Content of supporting information
	Transition probabilities cabo		Transition probabilities and fitted distributions cabozantinib group
	Transition probabilities BSC		Transition probabilities and fitted distributions BSC group
	Distributions		Distributions of the probabilistic sensitivity analysis
	Disutilities		disutility estimation of Table 5. Utility sensitivity analysis
	AE chi-squared-test		Adverse events chi-square-test results
	Input parameters		TreeAge Input parameters

## Sheet: Transition probabilities Cabo
Cabozantinib Overall Survival Regression																										Cabozantinib Progression Free Survival Regression
Reference	Abou-Alfa GK, Meyer T, Cheng A-L, El-Khoueiry AB, Rimassa L, Ryoo B-Y, et al. Cabozantinib in Patients with Advanced and Progressing Hepatocellular Carcinoma. N Engl J Med. 2018;379(1):54-63.
Distribution			Weibull		Exponential		Gompertz		Loglogistic		Lognormal															Distribution			Weibull		Exponential		Gompertz		Loglogistic		Lognormal
λ	-		0.0435984		0.0661282		-2.86131		0.0147445		2.35566															λ	-		0.109627		0.15564		-2.02657		0.0543781		1.5176
γ	-		1.14719				0.0146773		1.78747		1.06998															γ	-		1.17183				0.0365878		1.91147		1.12406
SSR	-		0.0100198		0.031716		0.0162881		0.0186407		0.0143984															SSR	-		0.0116229		0.0261824		0.0158783		0.0207611		0.0150683
AIC			-336.987		-291.745		-317.067		-311.535		-322.123															AIC			-187.841		-169.539		-180.042		-173.339		-181.351
BIC			-333.56		-290.031		-313.64		-308.108		-318.695															BIC			-185.404		-168.32		-177.604		-170.901		-178.913
Risk pattern (Ishak et al)	increasing		Monotonically increasing		Constant hazard		Monotonically increasing		Increasing followed by		Hazard increases to a maximum and															Hazard	increasing		Monotonically increasing		Constant hazard		Monotonically increasing		Increasing followed by		Hazard increases to a maximum and
									a gradually decreasing hazard		then decreases to 0 as time tends to inﬁnity																								a gradually decreasing hazard		then decreases to 0 as time tends to inﬁnity
Month	Kaplan-Meier-Curve		y		y		y		y		y															Month	Kaplan-Meier-Curve		y		y		y		y		y
0	1		1		1		1		1		1															0	1		1		1		1		1		1
1	0.984252		0.957338		0.936011		0.944013		0.98547		0.994141															1	0.973643		0.896168		0.855868		0.874391		0.948426		0.955984
2	0.943307		0.907953		0.876116		0.890401		0.951566		0.962369															2	0.748837		0.781151		0.732509		0.760745		0.830175		0.822967
3	0.88189		0.857484		0.820055		0.839109		0.904922		0.91069															3	0.671318		0.672192		0.626931		0.658444		0.692499		0.681167
4	0.826772		0.807453		0.76758		0.790078		0.850551		0.850179															4	0.55969		0.573239		0.53657		0.566842		0.565112		0.558667
5	0.762205		0.758612		0.718463		0.74325		0.792501		0.787693															5	0.505426		0.485414		0.459233		0.485267		0.458944		0.458888
6	0.727559		0.71139		0.672489		0.698566		0.733836		0.726866															6	0.379845		0.408647		0.393042		0.413032		0.374468		0.378974
7	0.67874		0.666038		0.629457		0.655967		0.676696		0.66946															7	0.364341		0.342297		0.336392		0.349445		0.30837		0.315098
8	0.614173		0.622703		0.589179		0.615392		0.622447		0.616212															8	0.258915		0.285456		0.287907		0.293812		0.256738		0.263841
9	0.551181		0.581458		0.551478		0.576783		0.571853		0.567306															9	0.24186		0.237115		0.24641		0.245444		0.216169		0.22245
10	0.510236		0.542331		0.516189		0.540079		0.52525		0.522642															10	0.184496		0.196256		0.210895		0.203669		0.183993		0.188786
11	0.488189		0.505314		0.483159		0.505218		0.482687		0.481976															11	0.175194		0.161905		0.180498		0.167833		0.158197		0.161206
12	0.453543		0.470374		0.452242		0.472142		0.444033		0.445004															12	0.144186		0.133162		0.154482		0.137308		0.137285		0.138448
13	0.412598		0.437463		0.423303		0.44079		0.409053		0.411402															13	0.106977		0.109213		0.132216		0.111498		0.120148		0.11954
14	0.39685		0.406519		0.396217		0.411102		0.377459		0.380856															14	0.106977		0.0893355		0.11316		0.0898401		0.105961		0.103728
15	0.374803		0.37747		0.370863		0.383018		0.348947		0.353066															15	0.0573643		0.0728944		0.0968498		0.0718087		0.094101		0.0904244
16	0.365354		0.350241		0.347132		0.35648		0.323216		0.327759															16	0.0527132		0.0593398		0.0828906		0.056919		0.0840983		0.0791678
17	0.352756		0.324751		0.324919		0.331428		0.299979		0.304683															17	0.0418605		0.0481984		0.0709434		0.0447278		0.0755919		0.0695919
18	0.32126		0.300918		0.304128		0.307805		0.278972		0.283615															18	0.0418605		0.0390662		0.0607181		0.0348334		0.0683025		0.0614048
19	0.294488		0.27866		0.284667		0.285554		0.259954		0.264352															19	0.0372093		0.0316005		0.0519667		0.0268763		0.062012		0.0543722
20	0.253543		0.257894		0.266451		0.264617		0.242707		0.246713															20	0.0372093		0.0255124		0.0444766		0.0205374		0.0565481		0.0483046
21	0.240945		0.238539		0.249401		0.24494		0.227039		0.230538															21	0.027907		0.0205591		0.0380661		0.015537		0.0517735		0.0430479
22	0.215748		0.220515		0.233443		0.226466		0.212779		0.215685															22	0.027907		0.0165382		0.0325795		0.0116325		0.047578		0.0384758
23	0.188976		0.203746		0.218505		0.209144		0.199773		0.202024															23	0.027907		0.013281		0.0278838		0.0086158		0.0438724		0.0344847
24	0.179528		0.188156		0.204523		0.192919		0.187889		0.189443															24	0.027907		0.0106477		0.0238648		0.00631043		0.0405838		0.0309885
25	0.162205		0.173674		0.191436		0.177741		0.177007		0.177839		Distribution	Weibull	Exponential	Gompertz	Loglogistic	Lognormal								25			0.00852305		0.0204251		0.0045686		0.0376521		0.0279159		Distribution	Weibull	Exponential	Gompertz	Loglogistic	Lognormal
26	0.154331		0.160231		0.179186		0.163558		0.167025		0.167123		SSR	0.0100198	0.031716	0.0162881	0.0186407	0.0143984								26			0.00681186		0.0174812		0.00326798		0.0350279		0.0252071		SSR	0.0116229	0.0261824	0.0158783	0.0207611	0.0150683
27	0.143307		0.147761		0.16772		0.150323		0.157849		0.157213		AIC	-336.987	-291.745	-317.067	-311.535	-322.123								27			0.00543615		0.0149616		0.00230863		0.0326696		0.022812		AIC	-187.841	-169.539	-180.042	-173.339	-181.351
28	0.133858		0.136201		0.156988		0.137986		0.149398		0.148037		BIC	-333.56	-290.031	-313.64	-308.108	-318.695								28			0.00433203		0.0128051		0.00160992		0.0305427		0.0206884		BIC	-185.404	-168.32	-177.604	-170.901	-178.913
29	0.133858		0.125492		0.146942		0.126501		0.141602		0.139529		Risk pattern (Ishak et al)	Monotonically increasing	Constant hazard	Monotonically increasing	Increasing followed by a gradually decreasing hazard	Hazard increases to a maximum and then decreases to 0 as time tends to inﬁnity								29			0.00344734		0.0109595		0.0011077		0.0286179		0.0188004		Hazard	Monotonically increasing	Constant hazard	Monotonically increasing	Increasing followed by a gradually decreasing hazard	Hazard increases to a maximum and then decreases to 0 as time tends to inﬁnity
30	0.124409		0.115576		0.137539		0.115823		0.134395		0.131632															30			0.0027396		0.00937988		0.000751598		0.0268705		0.0171177
31	0.113386		0.106401		0.128738		0.105909		0.127721		0.124292															31			0.00217429		0.00802793		0.000502659		0.0252793		0.0156144
32	0.113386		0.0979154		0.120501		0.0967148		0.121531		0.117463															32			0.00172341		0.00687085		0.00033117		0.0238263		0.0142682
33	0.0976378		0.0900722		0.11279		0.0882004		0.11578		0.111101		Distribution	Weibull	Exponential	Gompertz	Loglogistic	Lognormal								33			0.00136432		0.00588054		0.00021482		0.0224959		0.01306
34	0.0787402		0.0828263		0.105572		0.0803261		0.110428		0.10517		Hazard	Monotonically increasing	Constant hazard	Monotonically increasing	Increasing followed by a gradually decreasing hazard	Hazard increases to a maximum and then decreases to 0 as time tends to inﬁnity								34			0.00107874		0.00503296		0.000137118		0.0212747		0.0119735
35	0.0787402		0.0761356		0.098817		0.0730537		0.10544		0.0996322		PFS cabozantinib													35			0.000851916		0.00430755		8.60691e-05		0.020151		0.0109944
36	0.0677165		0.0699605		0.0924938		0.0663466		0.100784		0.094458		SSR	0.0116229	0.0261824	0.0158783	0.0207611	0.0150683								36			0.000672007		0.00368669		5.30962e-05		0.0191148		0.0101103
37	0.0677165		0.064264		0.0865752		0.0601695		0.0964316		0.0896184		AIC	-187.841	-169.539	-180.042	-173.339	-181.351								37			0.00052949		0.00315532		3.21708e-05		0.0181572		0.00931065
38	0.0677165		0.0590113		0.0810353		0.0544888		0.0923572		0.0850872		BIC	-185.404	-168.32	-177.604	-170.901	-178.913								38			0.000416735		0.00270054		1.91316e-05		0.0172704		0.00858601
39	0.0677165		0.0541701		0.07585		0.0492721		0.0885381		0.080841		OS cabozantinib													39			0.000327635		0.0023113		1.11591e-05		0.0164476		0.00792825
40	0.0677165		0.0497099		0.0709964		0.0444885		0.0849534		0.0768582		SSR	0.0100198	0.031716	0.0162881	0.0186407	0.0143984								40			0.000257312		0.00197817		6.37945e-06		0.0156828		0.00733022
41			0.0456025		0.0664534		0.0401088		0.0815846		0.0731192		AIC	-336.987	-291.745	-317.067	-311.535	-322.123								41			0.000201873		0.00169305		3.5718e-06		0.0149706		0.00678561
42			0.0418215		0.0622011		0.0361049		0.0784148		0.0696061		BIC	-333.56	-290.031	-313.64	-308.108	-318.695								42			0.000158217		0.00144903		1.95706e-06		0.0143063		0.00628892
43			0.0383424		0.0582209		0.0324501		0.0754286		0.0663025		PFS BSC													43			0.000123878		0.00124017		1.04854e-06		0.0136857		0.00583526
44			0.0351422		0.0544954		0.0291194		0.0726124		0.0631934		SSR	0.0701411	0.0800531	0.0798405	0.0348036	0.0391076								44			9.68969e-05		0.00106143		5.48864e-07		0.0131051		0.00542031
45			0.0321997		0.0510083		0.0260887		0.0699534		0.0602651		AIC	-142.903	-141.599	-139.665	-160.423	-157.508								45			7.57196e-05		0.000908439		2.80459e-07		0.0125609		0.00504024
46			0.0294951		0.0477443		0.0233355		0.0674402		0.0575049		BIC	-140.465	-140.38	-137.227	-157.985	-155.07								46			5.91149e-05		0.000777504		1.39768e-07		0.0120504		0.00469168
47			0.0270101		0.0446892		0.0208384		0.0650623		0.0549013		OS BSC													47			4.61087e-05		0.00066544		6.78694e-08		0.0115707		0.00437159
48			0.0247277		0.0418296		0.0185774		0.0628103		0.0524437		SSR	0.120669	0.161333	0.153954	0.0208663	0.0143984								48			3.59314e-05		0.000569529		3.20811e-08		0.0111194		0.00407729
49			0.0226319		0.0391529		0.0165337		0.0606754		0.0501222		AIC	-207.848	-199.103	-198.835	-272.78	-286.508								49			2.79754e-05		0.000487441		1.47468e-08		0.0106942		0.00380638
50			0.0207083		0.0366476		0.0146895		0.0586496		0.0479278		BIC	-204.626	-197.492	-195.613	-269.558	-283.286								50			2.17619e-05		0.000417185		6.58517e-09		0.0102933		0.0035567
51			0.0189432		0.0343025		0.0130281		0.0567256		0.0458522															51			1.69138e-05		0.000357055		2.85357e-09		0.00991475		0.00332634
52			0.0173241		0.0321075		0.0115342		0.0548967		0.0438876															52			1.31346e-05		0.000305592		1.1986e-09		0.00955694		0.00311357
53			0.0158394		0.030053		0.0101932		0.0531568		0.042027															53			1.01913e-05		0.000261546		4.87444e-10		0.00921838		0.00291684
54			0.0144783		0.0281299		0.00899167		0.0515		0.0402638															54			7.90103e-06		0.000223849		1.91696e-10		0.00889771		0.00273476
55			0.0132309		0.0263299		0.00791708		0.0499212		0.0385918															55			6.12048e-06		0.000191585		7.28109e-11		0.00859368		0.00256605
56			0.0120881		0.0246451		0.0069578		0.0484156		0.0370054															56			4.73741e-06		0.000163971		2.66755e-11		0.00830515		0.0024096
57			0.0110414		0.0230681		0.00610309		0.0469787		0.0354994															57			3.66399e-06		0.000140338		9.41409e-12		0.00803109		0.00226437
58			0.0100829		0.021592		0.00534301		0.0456063		0.034069															58			2.83159e-06		0.000120111		3.19586e-12		0.00777053		0.00212944
59			0.00920553		0.0202103		0.0046684		0.0442946		0.0327095															59			2.18662e-06		0.000102799		1.04211e-12		0.00752261		0.00200397
60			0.00840258		0.0189171		0.00407084		0.0430401		0.0314168															60			1.68729e-06		8.79821e-05		3.25912e-13		0.00728651		0.00188718
61			0.00766795		0.0177066		0.00354258		0.0418395		0.0301869															61			1.30102e-06		7.53011e-05		9.76062e-14		0.00706149		0.00177839
62			0.006996		0.0165736		0.00307654		0.0406897		0.0290163															62			1.00244e-06		6.44477e-05		2.79474e-14		0.00684686		0.00167697
63			0.00638154		0.015513		0.00266625		0.0395879		0.0279014															63			7.71828e-07		5.51587e-05		7.63773e-15		0.006642		0.00158234
64			0.0058198		0.0145204		0.00230579		0.0385314		0.0268392															64			5.93843e-07		4.72086e-05		1.98881e-15		0.00644631		0.00149398
65			0.00530638		0.0135912		0.00198978		0.0375177		0.0258266															65			4.56579e-07		4.04043e-05		4.92544e-16		0.00625925		0.00141141
66			0.00483724		0.0127215		0.00171334		0.0365446		0.024861															66			3.508e-07		3.45807e-05		1.158e-16		0.00608032		0.00133419
67			0.00440866		0.0119075		0.00147205		0.0356099		0.0239396															67			2.69341e-07		2.95965e-05		2.57954e-17		0.00590905		0.00126192
68			0.00401724		0.0111456		0.00126191		0.0347116		0.0230602															68			2.06658e-07		2.53307e-05		5.43342e-18		0.00574501		0.00119425
69			0.00365983		0.0104324		0.0010793		0.0338478		0.0222203															69			1.58457e-07		2.16797e-05		1.07993e-18		0.00558779		0.00113083
70			0.00333356		0.0097648		0.000920988		0.0330167		0.021418															70			1.21418e-07		1.8555e-05		2.02101e-19		0.00543702		0.00107135
71			0.00303578		0.00913996		0.000784056		0.0322167		0.0206511															71			9.29756e-08		1.58806e-05		3.55319e-20		0.00529236		0.00101554
72			0.00276406		0.0085551		0.000665896		0.0314463		0.0199178															72			7.115e-08		1.35917e-05		5.85511e-21		0.00515346		0.000963137
73			0.00251618		0.00800767		0.000564178		0.030704		0.0192165															73			5.4413e-08		1.16327e-05		9.02133e-22		0.00502004		0.000913896
74			0.00229009		0.00749527		0.000476829		0.0299884		0.0185453															74			4.15869e-08		9.95604e-06		1.29639e-22		0.0048918		0.000867602
75			0.00208393		0.00701565		0.000402002		0.0292983		0.0179028															75			3.17643e-08		8.52105e-06		1.73302e-23		0.00476847		0.000824051
76			0.00189598		0.00656673		0.000338063		0.0286324		0.0172876															76			2.42467e-08		7.29289e-06		2.14934e-24		0.00464982		0.000783058
77			0.00172466		0.00614653		0.000283567		0.0279896		0.0166981															77			1.8497e-08		6.24175e-06		2.46618e-25		0.00453559		0.000744449
78			0.00156854		0.00575322		0.000237238		0.0273689		0.0161333															78			1.41022e-08		5.34211e-06		2.61039e-26		0.00442558		0.000708065
79			0.00142629		0.00538507		0.000197955		0.0267693		0.0155917															79			1.07452e-08		4.57214e-06		2.5412e-27		0.00431958		0.000673759
80			0.00129672		0.00504049		0.000164736		0.0261897		0.0150724															80			8.18243e-09		3.91315e-06		2.26816e-28		0.00421739		0.000641396
81			0.00117871		0.00471795		0.000136719		0.0256293		0.0145742															81			6.22725e-09		3.34913e-06		1.85013e-29		0.00411883		0.000610848
82			0.00107125		0.00441605		0.000113155		0.0250872		0.014096															82			4.73652e-09		2.86642e-06		1.37458e-30		0.00402374		0.000582
83			0.000973421		0.00413347		9.33906e-05		0.0245627		0.013637															83			3.60058e-09		2.45327e-06		9.26963e-32		0.00393195		0.000554742
84			0.000884377		0.00386898		7.68599e-05		0.024055		0.0131962															84			2.73551e-09		2.09968e-06		5.65345e-33		0.0038433		0.000528974

## Sheet: Transition probabilities BSC
BSC Overall Survival Regression																										BSC Progression Free Survival Regression
Reference	Abou-Alfa GK, Meyer T, Cheng A-L, El-Khoueiry AB, Rimassa L, Ryoo B-Y, et al. Cabozantinib in Patients with Advanced and Progressing Hepatocellular Carcinoma. N Engl J Med. 2018;379(1):54-63.
Distribution			Weibull		Exponential		Gompertz		Loglogistic		Lognormal															Distribution			Weibull		Exponential		Gompertz		Loglogistic		Lognormal
λ	-		0.0646004		0.0855088		-2.51182		0.0243873		2.08897															λ	-		0.250922		0.3308		-1.14254		0.197458		0.781742
γ	-		1.10914				0.00686764		1.77618		1.05772															γ	-		1.24027				0.018406		2.10177		1.2298
SSR	-		0.120669		0.161333		0.153954		0.0208663		0.0143984															SSR	-		0.0701411		0.0800531		0.0798405		0.0348036		0.0391076
AIC			-207.848		-199.103		-198.835		-272.78		-286.508															AIC			-142.903		-141.599		-139.665		-160.423		-157.508
BIC			-204.626		-197.492		-195.613		-269.558		-283.286															BIC			-140.465		-140.38		-137.227		-157.985		-155.07
Risk pattern (Ishak et al)	increasing		Monotonically increasing		Constant hazard		Monotonically increasing		Increasing followed by		Hazard increases to a maximum and															Risk pattern (Ishak et al)	increasing		Monotonically increasing		Constant hazard		Monotonically increasing		Increasing followed by		Hazard increases to a maximum and
									a gradually decreasing hazard		then decreases to 0 as time tends to inﬁnity																								a gradually decreasing hazard		then decreases to 0 as time tends to inﬁnity
Month	Kaplan-Meier-Curve																									Month	Kaplan-Meier-Curve
0	1		1		1		1		1		1															0	1		1		1		1		1		1
1	0.984252		0.937442		0.918045		0.921826		0.976193		0.986432															1	0.968992		0.778083		0.718349		0.724727		0.835102		0.831822
2	0.943307		0.86992		0.842807		0.849286		0.922908		0.930081															2	0.429457		0.552787		0.516025		0.522097		0.541253		0.543381
3	0.87874		0.803732		0.773735		0.782013		0.853505		0.852571															3	0.331783		0.375252		0.370686		0.373837		0.334744		0.348384
4	0.776378		0.740366		0.710323		0.719659		0.777539		0.771331															4	0.209302		0.246498		0.266282		0.266023		0.215608		0.228596
5	0.677165		0.680432		0.652109		0.661897		0.701623		0.693997															5	0.184496		0.157723		0.191284		0.188109		0.146734		0.154362
6	0.604724		0.624179		0.598665		0.608421		0.629763		0.623379															6	0.110078		0.0987126		0.137408		0.132162		0.104927		0.107096
7	0.552756		0.571665		0.549602		0.558941		0.563998		0.560138															7	0.0992248		0.0606039		0.0987072		0.0922472		0.0781584		0.0761153
8	0.511811		0.522845		0.504559		0.513185		0.505056		0.504022															8	0.0806202		0.0365769		0.0709062		0.0639588		0.0601834		0.055254
9	0.458268		0.477607		0.463208		0.470897		0.452896		0.454421															9	0.075969		0.0217376		0.0509354		0.0440446		0.0476141		0.0408625
10	0.417323		0.435801		0.425246		0.431838		0.407064		0.410623															10	0.0527132		0.0127377		0.0365894		0.0301214		0.0385204		0.0307186
11	0.374803		0.397254		0.390395		0.395782		0.366931		0.371927															11	0.0527132		0.00736744		0.026284		0.0204547		0.0317497		0.0234308
12	0.343307		0.361781		0.3584		0.362519		0.331823		0.337686															12	0.0341085		0.00421004		0.0188811		0.0137907		0.0265845		0.0181052
13	0.311811		0.329195		0.329027		0.331851		0.301088		0.307324															13	0.0186047		0.00237867		0.0135632		0.00923		0.0225609		0.014154
14	0.292913		0.299305		0.302062		0.303592		0.274133		0.280339															14	0.0186047		0.0013297		0.00974311		0.00613164		0.0193699		0.0111819
15	0.251969		0.271926		0.277306		0.277569		0.250434		0.256295															15	0.0186047		0.000735865		0.00699896		0.00404252		0.0167992		0.00891865
16	0.225197		0.246878		0.25458		0.253621		0.229537		0.234817															16	0.0186047		0.000403358		0.00502769		0.00264464		0.0146996		0.00717565
17	0.204724		0.22399		0.233716		0.231594		0.21105		0.215583															17	0.0186047		0.000219094		0.00361164		0.00171656		0.0129638		0.0058195
18	0.176378		0.203096		0.214562		0.211348		0.194641		0.198315															18	0.0186047		0.000117976		0.00259442		0.00110525		0.0115132		0.0047544
19	0.162205		0.184041		0.196977		0.19275		0.180027		0.182774															19	0.0186047		6.30008e-05		0.0018637		0.000705853		0.0102892		0.00391063
20	0.155906		0.166679		0.180834		0.175678		0.166968		0.168755															20	0.0186047		3.33755e-05		0.00133879		0.000447043		0.00924738		0.00323685
21	0.148031		0.150874		0.166014		0.160015		0.155259		0.156079															21	0.0186047		1.75459e-05		0.000961715		0.000280737		0.00835363		0.00269483
22	0.138583		0.136496		0.152408		0.145655		0.144728		0.144593															22	0.0186047		9.15601e-06		0.000690847		0.000174781		0.00758142		0.0022558
23	0.132283		0.123427		0.139917		0.132498		0.135227		0.134163															23	0.00930233		4.7439e-06		0.00049627		0.000107862		0.00690986		0.00189791
24	0.124409		0.111556		0.128451		0.12045		0.126628		0.124672															24	0.00930233		2.44098e-06		0.000356495		6.59702e-05		0.00632234		0.00160442
25	0.124409		0.10078		0.117923		0.109426		0.118824		0.11602		Distribution	Weibull	Exponential	Gompertz	Loglogistic	Lognormal								25			1.24764e-06		0.000256088		3.99816e-05		0.00580553		0.00136239		Distribution	Weibull	Exponential	Gompertz	Loglogistic	Lognormal
26	0.124409		0.0910044		0.108259		0.0993457		0.111721		0.108117		SSR	0.120669	0.161333	0.153954	0.0208663	0.0143984								26			6.33578e-07		0.00018396		2.40067e-05		0.00534861		0.00116175		SSR	0.0701411	0.0800531	0.0798405	0.0348036	0.0391076
27	0.113386		0.0821419		0.0993866		0.0901337		0.10524		0.100885		AIC	-207.848	-199.103	-198.835	-272.78	-286.508								27			3.19726e-07		0.000132148		1.42788e-05		0.00494276		0.000994601		AIC	-142.903	-141.599	-139.665	-160.423	-157.508
28	0.113386		0.0741117		0.0912414		0.081721		0.0993106		0.0942564		BIC	-204.626	-197.492	-195.613	-269.558	-283.286								28			1.60361e-07		9.49282e-05		8.41117e-06		0.00458069		0.000854698		BIC	-140.465	-140.38	-137.227	-157.985	-155.07
29	0.113386		0.0668396		0.0837637		0.0740435		0.093873		0.0881704		Risk pattern (Ishak et al)	Monotonically increasing	Constant hazard	Monotonically increasing	Increasing followed by	Hazard increases to a maximum and								29			7.99536e-08		6.81916e-05		4.90628e-06		0.00425639		0.000737086		Risk pattern (Ishak et al)	Monotonically increasing	Constant hazard	Monotonically increasing	Increasing followed by	Hazard increases to a maximum and
30	0.0850394		0.0602577		0.0768988		0.0670417		0.0888748		0.0825736						a gradually decreasing hazard	then decreases to 0 as time tends to inﬁnity								30			3.96334e-08		4.89854e-05		2.83335e-06		0.00396483		0.000637802						a gradually decreasing hazard	then decreases to 0 as time tends to inﬁnity
31	0.0850394		0.0543033		0.0705966		0.0606605		0.0842703		0.077419															31			1.95359e-08		3.51886e-05		1.61964e-06		0.00370176		0.000553658
32	0.0708661		0.0489194		0.0648109		0.0548488		0.0800194		0.0726645															32			9.57669e-09		2.52777e-05		9.1627e-07		0.00346364		0.000482079
33	0.0708661		0.0440535		0.0594993		0.0495595		0.076087		0.0682729															33			4.66943e-09		1.81582e-05		5.12901e-07		0.00324742		0.00042097
34	0.0708661		0.0396579		0.054623		0.044749		0.0724423		0.064211															34			2.26481e-09		1.30439e-05		2.84029e-07		0.00305053		0.000368625
35	0.0708661		0.0356888		0.0501464		0.0403771		0.0690579		0.0604491															35			1.09288e-09		9.3701e-06		1.55569e-07		0.00287074		0.00032364
36	0.0708661		0.0321064		0.0460367		0.0364064		0.0659097		0.0569606															36			5.24723e-10		6.731e-06		8.42614e-08		0.00270615		0.000284863
37			0.0288743		0.0422637		0.0328028		0.0629761		0.0537216															37			2.50701e-10		4.83521e-06		4.51218e-08		0.0025551		0.000251337
38			0.0259594		0.0388		0.0295347		0.0602381		0.0507109															38			1.19204e-10		3.47337e-06		2.38839e-08		0.00241616		0.00022227
39			0.0233316		0.0356202		0.026573		0.0576787		0.0479091															39			5.64128e-11		2.49509e-06		1.24937e-08		0.00228808		0.000197001
40			0.0209636		0.0327009		0.0238908		0.0552826		0.0452988															40			2.6574e-11		1.79235e-06		6.4573e-09		0.00216977		0.000174977
41			0.0188304		0.0300209		0.0214637		0.0530362		0.0428645															41			1.24614e-11		1.28753e-06		3.29674e-09		0.00206026		0.000155733
42			0.0169094		0.0275605		0.0192689		0.0509272		0.0405918															42			5.81758e-12		9.24896e-07		1.66225e-09		0.00195871		0.000138879
43			0.0151802		0.0253018		0.0172856		0.0489447		0.0384679															43			2.70408e-12		6.64399e-07		8.27526e-10		0.00186437		0.000124083
44			0.013624		0.0232282		0.0154949		0.0470785		0.0364813															44			1.25151e-12		4.7727e-07		4.06669e-10		0.00177659		0.000111066
45			0.0122241		0.0213245		0.0138793		0.0453198		0.0346212															45			5.76786e-13		3.42847e-07		1.97228e-10		0.00169476		9.95899e-05
46			0.0109652		0.0195769		0.0124226		0.0436605		0.0328781															46			2.64725e-13		2.46283e-07		9.43751e-11		0.00161838		8.9451e-05
47			0.00983334		0.0179725		0.0111104		0.042093		0.0312431															47			1.21005e-13		1.76918e-07		4.45451e-11		0.00154696		8.04761e-05
48			0.0088161		0.0164995		0.00992911		0.0406108		0.0297083															48			5.50897e-14		1.27089e-07		2.07342e-11		0.0014801		7.25164e-05
49			0.00790213		0.0151473		0.00886656		0.0392076		0.0282662															49			2.49817e-14		9.12939e-08		9.51486e-12		0.00141742		6.5444e-05
50			0.00708118		0.0139059		0.00791155		0.037878		0.0269103															50			1.12846e-14		6.55809e-08		4.30363e-12		0.00135857		5.91489e-05
51			0.006344		0.0127663		0.00705385		0.0366168		0.0256344															51			5.07791e-15		4.711e-08		1.91808e-12		0.00130326		5.3536e-05
52			0.00568223		0.01172		0.00628417		0.0354194		0.0244329															52			2.2764e-15		3.38414e-08		8.42128e-13		0.00125121		4.85231e-05
53			0.00508831		0.0107595		0.00559402		0.0342815		0.0233005															53			1.01671e-15		2.431e-08		3.64123e-13		0.00120216		4.40388e-05
54			0.00455543		0.0098777		0.00497567		0.0331992		0.0222325															54			4.52434e-16		1.7463e-08		1.55008e-13		0.0011559		4.0021e-05
55			0.00407744		0.00906817		0.0044221		0.0321689		0.0212246															55			2.00607e-16		1.25446e-08		6.49489e-14		0.00111222		3.6416e-05
56			0.00364881		0.00832499		0.00392693		0.0311872		0.0202728															56			8.86318e-17		9.01137e-09		2.67775e-14		0.00107093		3.31763e-05
57			0.00326452		0.00764271		0.00348435		0.0302512		0.0193733															57			3.90219e-17		6.47331e-09		1.08598e-14		0.00103187		3.0261e-05
58			0.00292009		0.00701636		0.0030891		0.029358		0.0185227															58			1.71207e-17		4.6501e-09		4.33103e-15		0.000994867		2.76339e-05
59			0.00261145		0.00644133		0.00273642		0.0285051		0.0177178															59			7.48599e-18		3.34039e-09		1.69802e-15		0.000959791		2.52634e-05
60			0.00233494		0.00591343		0.00242198		0.0276899		0.0169558															60			3.26221e-18		2.39957e-09		6.54249e-16		0.000926509		2.31215e-05
61			0.00208729		0.0054288		0.00214187		0.0269103		0.0162338															61			1.41686e-18		1.72373e-09		2.47656e-16		0.000894902		2.11838e-05
62			0.00186553		0.00498388		0.00189255		0.0261643		0.0155495															62			6.13354e-19		1.23824e-09		9.20695e-17		0.000864861		1.94286e-05
63			0.001667		0.00457543		0.00167083		0.0254498		0.0149004															63			2.64657e-19		8.89487e-10		3.36047e-17		0.000836284		1.78369e-05
64			0.00148931		0.00420045		0.00147381		0.0247652		0.0142844															64			1.13831e-19		6.38962e-10		1.2038e-17		0.000809078		1.63917e-05
65			0.0013303		0.0038562		0.00129891		0.0241087		0.0136995															65			4.88048e-20		4.58998e-10		4.23082e-18		0.000783159		1.50781e-05
66			0.00118805		0.00354017		0.00114376		0.0234789		0.0131439															66			2.08593e-20		3.29721e-10		1.45834e-18		0.000758446		1.38828e-05
67			0.0010608		0.00325003		0.00100627		0.0228742		0.0126158															67			8.88775e-21		2.36855e-10		4.92836e-19		0.000734867		1.27938e-05
68			0.000947014		0.00298368		0.000884518		0.0222934		0.0121135															68			3.77531e-21		1.70144e-10		1.63227e-19		0.000712353		1.18008e-05
69			0.000845276		0.00273915		0.000776809		0.0217352		0.0116357															69			1.59881e-21		1.22223e-10		5.29623e-20		0.000690842		1.08943e-05
70			0.000754333		0.00251466		0.000681606		0.0211983		0.0111808															70			6.75056e-22		8.77988e-11		1.68291e-20		0.000670276		1.0066e-05
71			0.000673054		0.00230857		0.000597532		0.0206818		0.0107475															71			2.84181e-22		6.30702e-11		5.23487e-21		0.000650601		9.30838e-06
72			0.000600428		0.00211937		0.000523353		0.0201846		0.0103348															72			1.19282e-22		4.53064e-11		1.59342e-21		0.000631767		8.61474e-06
73			0.000535545		0.00194568		0.000457965		0.0197057		0.00994128															73			4.99226e-23		3.25458e-11		4.74413e-22		0.000613725		7.97909e-06
74			0.000477592		0.00178622		0.000400377		0.0192443		0.00956603															74			2.08339e-23		2.33793e-11		1.38105e-22		0.000596434		7.39606e-06
75			0.000425839		0.00163983		0.000349708		0.0187994		0.00920802															75			8.66984e-24		1.67945e-11		3.92923e-23		0.000579852		6.86081e-06
76			0.00037963		0.00150544		0.000305166		0.0183703		0.00886629															76			3.59773e-24		1.20643e-11		1.0921e-23		0.000563942		6.369e-06
77			0.00033838		0.00138206		0.000266047		0.0179563		0.00853998															77			1.4888e-24		8.66637e-12		2.96408e-24		0.000548667		5.91672e-06
78			0.000301562		0.0012688		0.000231724		0.0175566		0.00822827															78			6.14396e-25		6.22548e-12		7.85228e-25		0.000533995		5.50045e-06
79			0.000268707		0.00116481		0.000201636		0.0171705		0.00793037															79			2.52856e-25		4.47207e-12		2.02948e-25		0.000519894		5.117e-06
80			0.000239394		0.00106935		0.000175288		0.0167975		0.00764557															80			1.03782e-25		3.21251e-12		5.11515e-26		0.000506337		4.76351e-06
81			0.000213245		0.000981711		0.000152235		0.016437		0.00737319															81			4.24826e-26		2.3077e-12		1.25665e-26		0.000493294		4.43739e-06
82			0.000189922		0.000901255		0.000132086		0.0160883		0.00711258															82			1.73439e-26		1.65774e-12		3.00776e-27		0.000480741		4.13628e-06
83			0.000169124		0.000827392		0.000114491		0.0157511		0.00686314															83			7.06218e-27		1.19083e-12		7.01031e-28		0.000468654		3.85806e-06
84			0.000150581		0.000759583		9.91429e-05		0.0154247		0.00662431															84			2.86814e-27		8.55433e-13		1.59031e-28		0.00045701		3.60081e-06

## Sheet: Input parameters
TreeAge input parameters
	German model									US model
	Input parameter	Value month 1	Value month 2 and following	Upper Range	Lower Range	Distribution in probabilistic sensitivity analysis	Source			Input parameter	Value month 1	Value month 2 and following	Upper Range	Lower Range	Distribution in probabilistic sensitivity analysis	Source
	Utility stable Cabozantinib LY	1	1	1	1	-	-			Utility stable Cabozantinib LY	1	1	1	1	-	-
	Utility progressive Cabozantinib LY	1	1	1	1	-	-			Utility progressive Cabozantinib LY	1	1	1	1	-	-
	Utility stable BSC LY	1	1	1	1	-	-			Utility stable BSC LY	1	1	1	1	-	-
	Utility progressive BSC LY	1	1	1	1	-	-			Utility progressive BSC LY	1	1	1	1	-	-
	Utility stable Cabozantinib QALY	0.76	0.76	0.8	0.72	dist_u_normal_cabo	Thomson et al.			Utility stable Cabozantinib QALY	0.76	0.76	0.8	0.72	dist_u_normal_cabo	Thomson et al.
	Utility progressive Cabozantinib QALY	0.68	0.68	0.72	0.64	dist_u_normal_cabo	Thomson et al.			Utility progressive Cabozantinib QALY	0.68	0.68	0.72	0.64	dist_u_normal_cabo	Thomson et al.
	Utility stable BSC QALY	0.76	0.76	0.8	0.72	dist_u_normal_bsc	Thomson et al.			Utility stable BSC QALY	0.76	0.76	0.8	0.72	dist_u_normal_bsc	Thomson et al.
	Utility progressive BSC QALY	0.68	0.68	0.72	0.64	dist_u_normal_bsc	Thomson et al.			Utility progressive BSC QALY	0.68	0.68	0.72	0.64	dist_u_normal_bsc	Thomson et al.
	Discounting in %	3	3	5	0	dist_disc_beta	IQWiG			Discounting in %	3	3	5	0	dist_disc_beta	IQWiG
	Costs cabozantinib	6840.61	6840.61	7979.46	6079.66	dist_cabo_medication_Germany	Lauer-Taxe 15th April 2019			Costs cabozantinib	21581	21581	1.5	0.5	dist_cabo_medication_US	GoodRX.com April 2019
	Costs consultation	37.139	37.139	1.2	0.8	dist_0912_gamma	UVS catalog 1st quarter 2019			Costs consultation	109.92	75.32	1.2	0.8	dist_0912_gamma	Physician fee schedule 2019
	Costs Laboratory	27.2605	13.6302	1.2	0.8	dist_0912_gamma	UVS catalog 1st quarter 2019			Costs Laboratory	109.93	54.965	1.2	0.8	dist_0912_gamma	Laboratory fee schedule
	Costs Imaging	92.78	92.78	1.2	0.8	dist_0912_gamma	UVS catalog 1st quarter 2019			Costs Imaging	161.91	161.91	1.2	0.8	dist_0912_gamma	GoodRX.com April 2019, Physician fee schedule 2019, Laboratory fee schedule, Medicare-Severity DRG classifications and software (HCPCS-DRG V1.0 Software)
	AE total Cabozantinib	681.728	138.75	1.5	0.5	dist_0520_gamma	Lauer-Taxe 15th April 2019, UVS catalog 1st quarter 2019, DRGs for hospitalizations			AE total Cabozantinib	1672.65	644.59	1.5	0.5	dist_0520_gamma
	AE total BSC	212.837	52.4555	1.5	0.5	dist_0520_gamma				AE total BSC	557.43	166.4	1.5	0.5	dist_0520_gamma
	Diarrhea Cabozantinib	270.675	12.915	1.5	0.5	dist_0520_gamma				Diarrhea Cabozantinib	444.49	24.12	1.5	0.5	dist_0520_gamma
	Diarrhea BSC	48.2726	4.11606	1.5	0.5	dist_0520_gamma				Diarrhea BSC	79.71	7.68	1.5	0.5	dist_0520_gamma
	Palmar–plantar erythrodysesthesia Cabozantinib	42.1862	28.9474	1.5	0.5	dist_0520_gamma				Palmar–plantar erythrodysesthesia Cabozantinib	385	315.33	1.5	0.5	dist_0520_gamma
	Palmar–plantar erythrodysesthesia BSC	3.07692	2.02429	1.5	0.5	dist_0520_gamma				Palmar–plantar erythrodysesthesia BSC	25.27	20	1.5	0.5	dist_0520_gamma
	Fatigue Cabozantinib	15.1417	15.1417	1.5	0.5	dist_0520_gamma				Fatigue Cabozantinib	92.74	92.74	1.5	0.5	dist_0520_gamma
	Fatigue BSC	9.1498	9.1498	1.5	0.5	dist_0520_gamma				Fatigue BSC	56.01	56.01	1.5	0.5	dist_0520_gamma
	Nausea and Vomiting Cabozantinib	95.25	46.28	1.5	0.5	dist_0520_gamma				Nausea and Vomiting Cabozantinib	168.02	76.63	1.5	0.5	dist_0520_gamma
	Nausea and Vomiting BSC	65.32	26.72	1.5	0.5	dist_0520_gamma				Nausea and Vomiting BSC	116.27	44.24	1.5	0.5	dist_0520_gamma
	Hypertension Cabozantinib	16.7611	11.8354	1.5	0.5	dist_0520_gamma				Hypertension Cabozantinib	78.38	69.67	1.5	0.5	dist_0520_gamma
	Hypertension BSC	1.79487	1.79487	1.5	0.5	dist_0520_gamma				Hypertension BSC	10.56	10.56	1.5	0.5	dist_0520_gamma
	Abdominal Pain Cabozantinib	24.4534	0	1.5	0.5	dist_0520_gamma				Abdominal Pain Cabozantinib	122.2	0	1.5	0.5	dist_0520_gamma
	Abdominal Pain BSC	40.5533	0	1.5	0.5	dist_0520_gamma				Abdominal Pain BSC	187.28	0	1.5	0.5	dist_0520_gamma
	Stomatitis/ Mucosal Inflammation Cabozantinib	4.45344	4.45344	1.5	0.5	dist_0520_gamma				Stomatitis/ Mucosal Inflammation Cabozantinib	6.68	6.68	1.5	0.5	dist_0520_gamma
	Stomatitis/ Mucosal Inflammation BSC	0.512821	0.512821	1.5	0.5	dist_0520_gamma				Stomatitis/ Mucosal Inflammation BSC	0.87	0.87	1.5	0.5	dist_0520_gamma
	Rash Cabozantinib	15.7355	15.641	1.5	0.5	dist_0520_gamma				Rash Cabozantinib	52.45	51.98	1.5	0.5	dist_0520_gamma
	Rash BSC	7.90823	7.81377	1.5	0.5	dist_0520_gamma				Rash BSC	27.09	26.63	1.5	0.5	dist_0520_gamma
	Thrombocytopenia Cabozantinib	32.4561	0	1.5	0.5	dist_0520_gamma				Thrombocytopenia Cabozantinib	77.89	0	1.5	0.5	dist_0520_gamma
	Thrombocytopenia BSC	0	0	1.5	0.5	dist_0520_gamma				Thrombocytopenia BSC	0	0	1.5	0.5	dist_0520_gamma
	Dyspepsia Cabozantinib	1.88934	1.88934	1.5	0.5	dist_0520_gamma				Dyspepsia Cabozantinib	8.1	1.4	1.5	0.5	dist_0520_gamma
	Dyspepsia BSC	0.553306	0	1.5	0.5	dist_0520_gamma				Dyspepsia BSC	2.38	0	1.5	0.5	dist_0520_gamma
	Hypokalemia Cabozantinib	88.1107	1.417	1.5	0.5	dist_0520_gamma				Hypokalemia Cabozantinib	124.38	3.18	1.5	0.5	dist_0520_gamma
	Hypokalemia BSC	23.7112	0.310391	1.5	0.5	dist_0520_gamma				Hypokalemia BSC	32.5	0.28	1.5	0.5	dist_0520_gamma
	Pain in extremity Cabozantinib	1.78138	0	1.5	0.5	dist_0520_gamma				Pain in extremity Cabozantinib	1.11	0	1.5	0.5	dist_0520_gamma
	Pain in extremity BSC	0.74224	0	1.5	0.5	dist_0520_gamma				Pain in extremity BSC	0.46	0	1.5	0.5	dist_0520_gamma
	Hypothyreodism Cabozantinib	13.4143	0.22942	1.5	0.5	dist_0520_gamma				Hypothyreodism Cabozantinib	20.83	2.86	1.5	0.5	dist_0520_gamma
	Hypothyreodism BSC	0.0134953	0.0134953	1.5	0.5	dist_0520_gamma				Hypothyreodism BSC	0.13	0.13	1.5	0.5	dist_0520_gamma
	Hypomagnesemia Cabozantinib	33.3468	0	1.5	0.5	dist_0520_gamma				Hypomagnesemia Cabozantinib	45.48	0	1.5	0.5	dist_0520_gamma
	Hypomagnesemia BSC	0	0	1.5	0.5	dist_0520_gamma				Hypomagnesemia BSC	0	0	1.5	0.5	dist_0520_gamma
	Urinary tract infection Cabozantinib	26.0729	0	1.5	0.5	dist_0520_gamma				Urinary tract infection Cabozantinib	44.9	0	1.5	0.5	dist_0520_gamma
	Urinary tract infection BSC	11.2281	0	1.5	0.5	dist_0520_gamma				Urinary tract infection BSC	18.9	0	1.5	0.5	dist_0520_gamma
	Transition costs stable-stable	0	0	0	0	-	-			Transition costs stable-stable	0	0	0	0	-	-
	Transition costs stable-progressive	0	0	0	0	-	-			Transition costs stable-progressive	0	0	0	0	-	-
	Transition Costs stable-dead	0	0	0	0	-	-			Transition Costs stable-dead	0	0	0	0	-	-
	Transition Costs progressive-progressive	0	0	0	0	-	-			Transition Costs progressive-progressive	0	0	0	0	-	-
	Transition Costs progressive-dead	0	0	0	0	-	-			Transition Costs progressive-dead	0	0	0	0	-	-
	Transition Costs dead-dead	0	0	0	0	-	-			Transition Costs dead-dead	0	0	0	0	-	-
Scenario analyses	Changed Input parameter	Value month 1	Value month 2 and following	Features					Scenario analyses	Changed Input parameter	Value month 1	Value month 2 and following	Features
Variations of utility values Table 5									Variations of utility values Table 5
Base Case increased by findings of Abou-Alfa et al.	Utility stable Cabozantinib QALY	0.852	0.852						Base Case increased by findings of Abou-Alfa et al.	Utility stable Cabozantinib QALY	0.852	0.852
	Utility progressive Cabozantinib QALY	0.68	0.68							Utility progressive Cabozantinib QALY	0.68	0.68
	Utility stable BSC QALY	0.76	0.76							Utility stable BSC QALY	0.76	0.76
	Utility progressive BSC QALY	0.68	0.68							Utility progressive BSC QALY	0.68	0.68
Cabozantinib as first-line in advanced RCC	Utility stable Cabozantinib QALY	0.817	0.817						Cabozantinib as first-line in advanced RCC	Utility stable Cabozantinib QALY	0.817	0.817
	Utility progressive Cabozantinib QALY	0.777	0.777							Utility progressive Cabozantinib QALY	0.777	0.777
	Utility stable BSC QALY	0.817	0.817							Utility stable BSC QALY	0.817	0.817
	Utility progressive BSC QALY	0.777	0.777							Utility progressive BSC QALY	0.777	0.777
Base case adjusted by AE caused disutilities	Utility stable Cabozantinib QALY	0.728	0.728	see chapter Disutilities					Base case adjusted by AE caused disutilities	Utility stable Cabozantinib QALY	0.728	0.728	see chapter Disutilities
	Utility progressive Cabozantinib QALY	0.68	0.68							Utility progressive Cabozantinib QALY	0.68	0.68
	Utility stable BSC QALY	0.751	0.751							Utility stable BSC QALY	0.751	0.751
	Utility progressive BSC QALY	0.68	0.68							Utility progressive BSC QALY	0.68	0.68
Base case with constantly decreasing utility after progression	Utility stable Cabozantinib QALY	0.76	0.76						Base case with constantly decreasing utility after progression	Utility stable Cabozantinib QALY	0.76	0.76
	Utility progressive Cabozantinib QALY	0.68	0.68-0.005*_stage							Utility progressive Cabozantinib QALY	0.68	0.68-0.005*_stage
	Utility stable BSC QALY	0.76	0.76							Utility stable BSC QALY	0.76	0.76
	Utility progressive BSC QALY	0.68	0.68-0.005*_stage							Utility progressive BSC QALY	0.68	0.68-0.005*_stage
Time to discontinuation scenario analyses									Time to discontinuation scenario analyses
Limited Cabozantinib Therapy Duration to 4 months QALY	Costs cabozantinib	6840.61	6840.61	only for stage 0 - 3					Limited Cabozantinib Therapy Duration to 4 months QALY	Costs cabozantinib	21581	21581	only for stage 0 - 3
Discontinuation of Cabozantinib Therapy one Month before Progression LY	Transition costs stable-progressive	0	-6840.61						Discontinuation of Cabozantinib Therapy one Month before Progression LY	Transition costs stable-progressive	0	-21581

## Sheet: Distributions
	Distribution name	Description	Influenced parameters	TreeAge input parameters
	dist_cabo_medication_Germany	specific gamma distribution of the cabozantinib price in Germany adjusted for German statutory regularies included in the Treeagemodel as a function of the rebate	monthly cabozantinib price	alpha = 2.53, lambda =2.53
	dist_cabo_medication_US	specific gamma distribution of the cabozantinib price in the United States	monthly cabozantinib price	alpha = 4.05, lambda =4.05
	dist_0912_gamma	specific gamma distribution with lower range	consultation, imaging, laboratory	alpha = 2.53, lambda =2.53
	dist_0520_gamma	specific gamma distribution with higher range	Adverse events costs	alpha = 4.20020633, lambda =4.20020726
	dist_u_normal_cabo	normal distributions with mean of 1.0 and a standard deviation of 0.0167 for utilities of the cabozantinib group	Utilities cabozantinib group	mean=1.0, standard deviation=0.0167
	dist_u_normal_bsc	normal distributions with mean of 1.0 and a standard deviation of 0.0167 in the BSC group	Utilities BSC group	mean=1.0, standard deviation=0.0167
	dist_disc_beta	specific beta distribution ranging from 0-5% with a mean of 3%	discounting	alpha = 3, beta =2

## Sheet: Disutilities
			Cabozantinib		Placebo
		Disutility	Grade 3/4 Incidence in %	Product	Grade 3/4 Incidence in %	Product	Source
	Diarrhea	-0.014	10	-0.001	1.7	>-0.001	Kobayashi et al
	Weight loss	-0.078	6	-0.005	0.4	>-0.001	Kobayashi et al
	Hand-foot-syndrome	-0.016	17	-0.003	0	0	Kobayashi et al
	Fatigue	-0.115	10	-0.012	4.2	-0.005	Lloyd et al
	Nausea and vomiting	-0.047	2	-0.001	2.5	-0.001	Kobayashi et al
	Hypertension	0	16	0	1.7	0	Kobayashi et al
	Asthenia	-0.108	7	-0.008	1.7	-0.002	Kobayashi et al
	Abdominal pain	-0.005	2	>-0.001	4.2	>-0.001	Kobayashi et al
	Stomatitis	-0.151	2	-0.003	0	0	Lloyd et al
	Sum			-0.032		-0.009
	Utility stable			0.728		0.751
	References	Kobayashi M, Kudo M, Izumi N, Kaneko S, Azuma M, Copher R, et al. Cost-effectiveness analysis of lenvatinib treatment for patients with unresectable hepatocellular carcinoma (uHCC) compared with sorafenib in Japan. J Gastroenterol. 2019. 2019;54(6):558-570.
		Lloyd A, Nafees B, Narewska J, Dewilde S, Watkins J. Health state utilities for metastatic breast cancer. Br J Cancer. 2006;95(6):683-90.

## Sheet: AE chi-squared-test
														X² border
										Significance		alpha	0.05	>3.84
		Incidence over 9.5%				Cabozantinib (N = 467)				Placebo (N = 237)
						Any Grade	Grade 3	Grade 4	Grade 5	Any Grade	Grade 3	Grade 4	Grade 5	X² any Grade			Reference	IPSEN Pharma GmbH. Dossier zur Nutzenbewertung gemäß § 35a SGB V Cabozantinib-L-malat (Cabometyx®)Modul 4 C Behandlung des Leberzellkarzinoms (HCC) bei Erwachsenen,
				Any adverse event		460	270	46	0	219	80	6	0	17.06	significant			die zuvor mit Sorafenib behandelt wurden Medizinischer Nutzen und medizinischer Zusatznutzen, Patientengruppen mit therapeutisch bedeutsamem Zusatznutzen; 2018 [cited 2019 March 22]. Repository: GBA archive [Internet]. Available from:
				Diarrhea		251	45	1	0	44	4	0	0	79.93	significant			https://www.g-ba.de/downloads/92-975-2818/2018-12-10_Modul4C_Cabozantinib.pdf
				Decreased appetite		225	27	0	0	43	1	0	0	60.16	significant
				Palmar–plantar erythrodysesthesia		217	79	0	0	12	0	0	0	122.8	significant
				Fatigue		212	49	0	0	70	10	0	0	16.47	significant			Summarized Adverse events (highest incidence of each group was implemented):
				Nausea		147	10	0	0	42	4	0	0	15.15	significant			Decreased appetite, Weightloss, Asthenia, Muscle atrophy
				Hypertension		137	73	1	0	14	4	0	0	51.22	significant			Nausea, Vomiting
				Vomiting		121	2	0	0	28	6	0	0	18.72	significant			Mucosal inflammation, Stomatitis, Dysgeusia, Oropharyngeal pain, Dry mouth
				Increase in aspartateaminotransferase level		105	51	4	0	27	15	1	0	12.7	significant			Thrombocytopenia, Decrease in platelet count
				Asthenia		102	31	1	0	18	4	0	0	22.57	significant
				Dysphonia		90	3	0	0	5	0	0	0	39.67	significant			Significant adverse events without reimbursable treatment:
				Constipation		87	2	0	0	45	0	0	0	0.01	not significant			Decreased appetite, Weightloss, Asthenia, Muscle atrophy
				Abdominalpain		83	7	1	0	60	10	0	0	5.53	significant			Increase in aspartateaminotransferase level
				Weightloss		81	5	0	0	14	0	0	0	17.62	significant			Dysphonia
				Increase in alanine aminotransferase level		80	23	0	0	13	5	0	0	18.6	significant			Increase in alanine aminotransferase level
				Mucosal inflammation		65	8	0	0	5	1	0	0	24.48	significant			Hypoalbuminemia
				Pyrexia		64	0	0	0	24	1	0	0	1.84	not significant
				Upper abdominal pain		63	3	0	0	31	0	0	0	0.02	not significant
				Cough		63	1	0	0	26	0	0	0	0.9	not significant
				Peripheral edema		63	4	0	0	32	2	0	0	0	not significant
				Stomatitis		63	8	0	0	5	0	0	0	23.33	significant
				Dyspnea		58	15	0	0	24	1	0	0	0.8	not significant
				Rash		58	2	0	0	14	1	0	0	7.26	significant
				Ascites		57	17	1	0	30	11	0	0	0.03	not significant
				Dysgeusia		56	0	0	0	5	0	0	0	19.4	significant
				Hypoalbuminemia		55	2	0	0	12	0	0	0	8.23	significant
				Headache		52	1	0	0	16	1	0	0	3.46	not significant
				Thrombocytopenia		52	16	0	0	1	0	0	0	25.92	significant
				Insomnia		49	1	0	0	17	0	0	0	2.04	not significant
				Dizziness		48	2	0	0	15	0	0	0	3.01	not significant
				Dyspepsia		47	0	0	0	7	0	0	0	11.22	significant
				Anemia		46	18	1	0	19	12	0	0	0.63	not significant
				Backpain		46	5	0	0	24	1	0	0	0.01	not significant
				Increase in serum bilirubin level		45	10	4	0	17	2	2	0	1.19	not significant
				Decrease in platelet count		45	13	4	0	7	2	0	0	10.26	significant
		Incidence over 5.0%
				Hypokalaemia		44	12	1	0	5	2	0	0	12.9804	significant
				Pain in extremity		44	2	0	0	9	2	0	0	7.1438	significant
				Abdominal distension		40	1	0	0	18	0	0	0	0.195819	not significant
				Muscle atrophy		39	1	0	0	4	0	0	0	12.172	significant
				Hypothyriodism		38	2	0	0	1	0	0	0	17.8828	significant
				Alopecia		35	0	0	0	10	0	0	0	2.81855	not significant
				Dry skin		34	0	0	0	7	0	0	0	5.36661	significant
				General physical health deterioration		33	21	3	6	11	6	1	2	1.57789	not significant
				Pruritus		30	0	0	0	19	0	0	0	0.615991	not significant
				Hypomagnesaemia		29	3	5	0	0	0	0	0	15.3496	significant
				Epistaxis		28	2	0	0	9	0	0	0	1.52568	not significant
				Dry mouth		28	0	0	0	0	0	0	0	14.7984	significant
				Arthralgia		27	1	0	0	8	0	0	0	1.92644	not significant
				Oropharyngeal pain		27	0	0	0	5	0	0	0	4.88535	significant
				Urinary tract infection		26	4	0	0	5	1	0	0	4.46527	significant
				Hyponatraemia		26	18	2	0	9	5	1	0	1.04251	not significant
				Pneumonia		24	14	4	1	7	3	0	1	1.78403	not significant
		Incidence over 1.0%
				Chest pain		22	4	0	0	5	0	0	0	2.88429	not significant
				Musculoskeletal chest pain		22	2	0	0	9	1	0	0	0.311625	not significant
				Hypophosphataemia		21	9	0	0	6	2	0	0	1.64617	not significant
				Upper respiratory tract infection		20	1	0	0	7	0	0	0	0.752975	not significant
				Gastrooesophageal reflux disease		19	0	0	0	3	0	0	0	4.07928	significant
				Pain		19	4	0	0	5	0	0	0	1.83192	not significant
				Hepatic encephalopathy		19	13	1	1	3	2	0	0	4.07928	significant
				Nasopharyngitis		17	0	0	0	3	0	0	0	3.21123	not significant
				Proteinuria		17	7	0	0	1	1	0	0	6.5358	significant
				Skin ulcer		17	5	0	0	0	0	0	0	8.8409	significant
				Hypotension		17	6	1	0	5	3	0	0	1.21654	not significant
				Hypocalcaemia		16	4	1	0	1	0	0	0	6.02123	significant
				Oedema		16	2	1	0	6	0	0	0	0.4155	not significant
				Toothache		15	0	0	0	1	0	0	0	5.51003	significant
				Dehydration		15	3	0	0	5	3	0	0	0.692056	not significant
				Erythema		15	1	0	0	2	0	0	0	3.74141	not significant
				Hair colour changes		15	0	0	0	1	0	0	0	5.51003	significant
				Hyperkeratosis		14	0	0	0	0	0	0	0	7.24908	significant
				Chills		13	0	0	0	3	0	0	0	1.63086	not significant
				Dysphagia		13	1	0	0	2	0	0	0	2.83701	not significant
				Influenza like illness		13	0	0	0	4	0	0	0	0.801352	not significant
				Muscle tightness		13	4	0	0	5	0	0	0	0.286674	not significant
				Neck pain		12	1	0	0	7	0	0	0	0.0882757	not significant
				Fall		12	3	0	0	6	0	0	0	0.000908677	not significant
				Hyperglycaemia		12	1	0	0	5	4	0	0	0.141103	not significant
				Hyperthyreodism		12	0	0	0	1	0	0	0	4.00078	significant
				Flank pain		12	1	0	0	7	0	0	0	0.0882757	not significant
				Varices oesophageal		11	0	0	0	5	3	0	0	0.0427501	not significant
				Hyperbilirubinaemia		11	6	2	0	8	5	0	0	0.622947	not significant
				Gingival bleeding		11	1	0	0	0	0	0	0	5.67105	significant
				Bronchitis		11	0	0	0	3	0	0	0	0.95769	not significant
				Musculoskeletal stiffness		11	0	0	0	5	0	0	0	0.0427501	not significant
				Paraesthesia		11	1	0	0	10	0	0	0	1.88741	not significant
				Confusional state		11	0	0	0	3	0	0	0	0.95769	not significant
				Haemoptysis		11	1	0	0	8	3	0	0	0.622947	not significant
				Dermatitis acneiform		11	0	0	0	1	0	0	0	3.5079	not significant
				Abdominal discomfort		11	1	0	0	1	0	0	0	3.5079	not significant
				Leukopenia		11	2	1	0	1	0	0	0	3.5079	not significant
				Neuropathy peripheral		10	1	0	0	1	0	0	0	3.02175	not significant
				Depression		10	0	0	0	7	0	0	0	0.440171	not significant
				Haemorrhoids		10	0	0	0	4	1	0	0	0.165935	not significant
				Flatulence		9	1	0	0	3	0	0	0	0.410433	not significant
				Hepatic failure		9	1	0	6	1	1	0	2	2.54389	not significant
				Jaundice		9	2	1	0	8	2	0	0	1.39949	not significant
				Tinnitus		9	0	0	0	1	0	0	0	2.54389	not significant
				Neck mass		9	2	0	0	3	0	0	0	0.410433	not significant
				Hyperkalaemia		9	2	1	0	6	0	0	0	0.275454	not significant
				Dyspnoea exertional		9	0	0	0	3	1	0	0	0.410433	not significant
				Proctalgia		9	3	0	0	2	0	0	0	1.19955	not significant
				Productive cough		9	0	0	0	4	0	0	0	0.0497253	not significant
				Gastroenteritis		8	1	0	0	0	0	0	0	4.10662	significant
				Malaise		8	0	0	0	3	0	0	0	0.204452	not significant
				Muscular weakness		8	1	0	0	6	1	0	0	0.540489	not significant
				Encephalopathy		8	3	0	0	1	1	0	0	2.07656	not significant
				Peripheral sensory neuropathy		8	1	0	0	2	0	0	0	0.8482	not significant
				Somnolence		8	1	0	0	3	0	0	0	0.204452	not significant
				Hiccups		8	0	0	0	3	0	0	0	0.204452	not significant
				Dermatitis		8	1	0	0	0	0	0	0	4.10662	significant
				Rash maculo-papular		8	2	0	0	3	0	0	0	0.204452	not significant
				Mouth ulceration		8	0	0	0	0	0	0	0	4.10662	significant
				Oesophageal varices haemorrhage		8	5	1	2	5	5	2	0	0.136463	not significant
				Vertigo		7	0	0	0	3	0	0	0	0.0610081	not significant
				Gastritis		7	0	0	0	1	0	0	0	1.62316	not significant
				Contusion		7	0	0	0	1	0	0	0	1.62316	not significant
				Wound		7	0	0	0	0	0	0	0	3.58814	not significant
				Hypoaesthesia		7	0	4	0	1	0	0	0	1.62316	not significant
				Hypoglycaemia		7	1	0	0	5	0	0	0	0.350037	not significant
				Syncope		7	6	0	0	0	0	0	0	3.58814	not significant
				Anxiety		7	0	0	0	2	0	0	0	0.53451	not significant
				Renal failure acute		7	4	0	0	6	2	1	0	0.925078	not significant
				Pulmonary embolism		7	6	0	1	5	4	0	0	0.350037	not significant
				Pallor		7	0	0	0	0	0	0	0	3.58814	not significant
				Melaena		7	4	0	0	4	1	0	0	0.036448	not significant
				Oral pain		7	0	0	0	0	0	0	0	3.58814	not significant
				Tachycardia		6	0	0	0	3	0	0	0	0.000448455	not significant
				Gingivitis		6	0	0	0	0	0	0	0	3.07114	not significant
				Duodenal ulcer		6	1	0	0	0	0	0	0	3.07114	not significant
				Pleural effusion		6	0	0	0	5	1	0	0	0.695542	not significant
				Gastrointestinal haemorrhage		6	6	0	0	1	1	0	0	1.189	not significant
				Portal vein thrombosis		6	5	1	1	0	0	0	0	3.07114	not significant
				Rhinorrhoea		6	0	0	0	2	0	0	0	0.272049	not significant
				Eczema		6	0	0	0	0	0	0	0	3.07114	not significant
				Palmar erythema		6	0	0	0	2	0	0	0	0.272049	not significant
				Petechiae		6	1	0	0	1	0	0	0	1.189	not significant
				Rash pruritic		6	1	0	0	1	0	0	0	1.189	not significant
				Vision blurred		6	0	0	0	2	0	0	0	0.272049	not significant
				Cheilitis		6	1	0	0	0	0	0	0	3.07114	not significant
				Cerebrovascular accident		5	4	1	1	0	0	0	0	2.55562	not significant
				Upper gastrointestinal haemorrhage		5	2	0	1	2	2	0	0	0.0821342	not significant
				Local swelling		5	0	0	0	7	0	0	0	3.32671	not significant
				Lymphopenia		5	2	0	0	1	0	0	0	0.782978	not significant
				Tooth abscess		5	0	0	0	2	0	0	0	0.0821342	not significant
				Conjunctivitis		5	0	0	0	1	0	0	0	0.782978	not significant
				Oral candidiasis		5	1	0	0	2	0	0	0	0.0821342	not significant
				Rash erythematous		5	1	0	0	0	0	0	0	2.55562	not significant
				Genital rash		5	1	0	0	0	0	0	0	2.55562	not significant
				Scrotal erythema		5	1	0	0	0	0	0	0	2.55562	not significant
				Anal fistula		5	2	0	0	0	0	0	0	2.55562	not significant
				Rectal haemorrhage		5	2	0	0	3	2	1	0	0.0532986	not significant
				Sepsis		3	2	1	1	3	0	3	0	0.723101	not significant
				Nasal congestion		3	0	0	0	3	0	0	0	0.723101	not significant
